# Supplementary material for: Higher skeletal muscle mitochondrial oxidative capacity is associated with preserved brain structure up to over a decade
Source: Nat Commun. 2024 Dec 30;15:10786. doi: 10.1038/s41467-024-55009-z (PMC11686348; doi:10.1038/s41467-024-55009-z)
Supplement: Supplementary file 3 — Supplementary Dataset 1 [file 41467_2024_55009_MOESM3_ESM.txt]

library(nlme)
library(data.table)

#load in dataset
df <- fread("c:/file.csv")

#loop over all areas
run_lme <- function(i){
  
  df$v1 <- (df[,i])

  #build linear mixed effects regression models, adjusting for covariates
  reg1 <- lme(v1 ~icv70 +  age0 + sex + black + depletion0 + interval + pa0 + kpcr + age0:interval +  sex:interval + black:interval + depletion0:interval + pa0:interval + kpcr:interval, data = df, random=~ 1+interval| idno, na.action=na.omit)
  
  #obtain coefficients from each model
  coef1 <- data.frame(coef(summary(reg1)))
  coef2 <- data.frame((intervals(reg1, which='fixed'))$fixed)
  
  #get n and obs for each volume
  n <- length(unique(df$idno))
  obs <- length(df$idno)
  
  #defining the statistic coefficients like beta, SE, p-value, t-values for cross-sectional and longitudinal results
  results <- c(coef2[9,1], coef1[9,1], coef2[9,3], coef1[9,2],coef1[9,5], coef1[9,4],coef2[15,1], coef1[15,1], coef2[15,3], coef1[15,2],coef1[15,5], coef1[15,4], n, obs)
  results
}

#create dataframe for statistics#
n <- length(df[1,]) 
res <- data.frame(t(sapply(10:68,run_lme)))
names(res) <- c("lower_cross","b_cross","upper_cross","se_cross","p_cross", "t_cross", "lower_long", "b_long", "upper_long", "se_long", "p_long", "t_long", "n", "obs")  
res$volume<-colnames(df)[10:68]

#calculate cross-sectional and longitudinal FDR-adjusted p-values
res$pfdr_cross <- p.adjust(res$p_cross, method = "fdr", n = (length(res$p_cross)))
res$pfdr_long <- p.adjust(res$p_long, method = "fdr", n = (length(res$p_long)))

#save output file
write.csv(res,"C:/file.csv", row.names=T)
