# Supplementary material for: Higher skeletal muscle mitochondrial oxidative capacity is associated with preserved brain structure up to over a decade
Source: Nat Commun. 2024 Dec 30;15:10786. doi: 10.1038/s41467-024-55009-z (PMC11686348; doi:10.1038/s41467-024-55009-z)
Supplement: Supplementary file 6 — Source Data [file 41467_2024_55009_MOESM6_ESM.xlsx]

## Sheet: Figure 2
Figure 2
t_cross	p_cross	pfdr_cross	t_long	p_long	pfdr_long	Name	Areas
-1.88754	0.0595514	0.518948	-2.54863	0.0109399	0.0417084	SPARE-BA (brain aging)	Global measures
-0.561967	0.574341	0.875869	-1.5143	0.130215	0.189122	SPARE-AD (Alzheimer's disease)	Global measures
-2.24815	0.0249059	0.398723	-1.79409	0.0730545	0.13504	Ventricle	Ventricle
-2.18459	0.0292807	0.398723	-1.67991	0.0932404	0.149675	Lateral ventricle	Ventricle
-1.56738	0.117518	0.679146	-2.0414	0.0414329	0.0941915	3rd ventricle	Ventricle
-2.08613	0.0373613	0.398723	-2.58982	0.0097208	0.0417084	4th ventricle	Ventricle
0.563113	0.573555	0.875869	1.02538	0.305395	0.372582	Frontal pole	Frontal
-0.746316	0.45575	0.875869	1.49577	0.13498	0.190769	Superior frontal gyrus	Frontal
-0.482578	0.62956	0.885233	1.54644	0.122266	0.181908	Middle frontal gyrus	Frontal
0.60561	0.544988	0.875869	1.05132	0.293325	0.36777	Orbital part of inferior frontal gyrus	Frontal
1.5422	0.123518	0.679146	0.722625	0.470053	0.503039	Triangular part of inferior frontal gyrus	Frontal
-0.718701	0.472587	0.875869	2.57037	0.0102802	0.0417084	Opercular part of inferior frontal gyrus	Frontal
2.06612	0.0392186	0.398723	1.71006	0.0875166	0.144284	Medial frontal cortex	Frontal
1.18587	0.236114	0.847231	0.844262	0.398694	0.450377	Anterior orbital gyrus	Frontal
0.923342	0.356177	0.875869	2.94315	0.00331214	0.0416368	Posterior orbital gyrus	Frontal
1.19352	0.233109	0.847231	0.942349	0.346206	0.41409	Lateral orbital gyrus	Frontal
0.230019	0.818151	0.926566	1.92271	0.0547558	0.111337	Medial orbital gyrus	Frontal
0.746824	0.455444	0.875869	0.793289	0.427768	0.465962	Supplementary motor area	Frontal
-1.63591	0.10235	0.679146	2.62123	0.00887342	0.0416368	Subcallosal area	Frontal
1.0616	0.288817	0.875869	2.28694	0.0223748	0.0718348	Insula	Frontal
-0.0264901	0.978875	0.984424	2.62242	0.00884281	0.0416368	Operculum	Frontal
0.698314	0.485234	0.875869	2.92353	0.00352654	0.0416368	Precentral gyrus	Frontal
0.517785	0.604787	0.885233	1.62904	0.103571	0.161995	Frontal white matter	Frontal
0.602778	0.54687	0.875869	2.30145	0.021539	0.0718348	Postcentral gyrus	Parietal
0.227331	0.820239	0.926566	1.34296	0.179542	0.243379	Superior parietal lobe	Parietal
0.618465	0.536489	0.875869	2.01065	0.0445884	0.097139	Precuneus	Parietal
-1.11817	0.263915	0.875869	1.72279	0.0851881	0.144284	Supramarginal gyrus	Parietal
1.58593	0.113249	0.679146	1.48578	0.137604	0.190769	Angular gyrus	Parietal
-0.971627	0.331602	0.875869	2.75091	0.00603354	0.0416368	Entorhinal cortex	Parietal
-0.741207	0.458839	0.875869	2.78995	0.0053561	0.0416368	Parahippocampal gyrus	Parietal
1.28392	0.199634	0.811845	0.867526	0.385829	0.444068	Parietal white matter	Parietal
-0.648956	0.516599	0.875869	2.0388	0.0416913	0.0941915	Temporal pole	Temporal
0.345913	0.729522	0.885233	1.94174	0.0524046	0.11023	Superior temporal gyrus	Temporal
1.50195	0.133602	0.679146	2.68182	0.00742412	0.0416368	Middle temporal gyrus	Temporal
-0.310627	0.756185	0.887063	2.14779	0.0319331	0.0846921	Inferior temporal gyrus	Temporal
1.41322	0.158076	0.741741	0.873905	0.382348	0.444068	Fusiform gyrus	Temporal
0.184142	0.85396	0.947119	2.08775	0.0370335	0.0930477	Temporal white matter	Temporal
1.36349	0.173207	0.754687	1.10641	0.268775	0.348835	Occipital pole	Occipital
-0.410781	0.68137	0.885233	3.17105	0.00155785	0.0416368	Superior occipital gyrus	Occipital
0.331847	0.740113	0.885233	2.69928	0.0070479	0.0416368	Middle occipital gyrus	Occipital
-0.359566	0.71929	0.885233	2.15533	0.0313372	0.0846921	Inferior occipital gyrus	Occipital
2.77385	0.00570093	0.347756	2.73659	0.00630064	0.0416368	Occipital fusiform gyrus	Occipital
0.954023	0.340432	0.875869	2.6342	0.00854346	0.0416368	Medial occipital	Occipital
2.38034	0.0175881	0.398723	-0.602521	0.546943	0.575233	Occipital white matter	Occipital
0.454983	0.649276	0.885233	2.9975	0.00277878	0.0416368	Anterior cingulate gyrus	Cingulate cortex
-0.01953	0.984424	0.984424	2.65139	0.00812288	0.0416368	Middle cingulate gyrus	Cingulate cortex
0.611853	0.540852	0.875869	2.07573	0.0381343	0.0930477	Posterior cingulate gyrus	Cingulate cortex
0.783428	0.433665	0.875869	-0.39785	0.690813	0.71423	Accumbens area	Basal ganglia and related
0.336797	0.736381	0.885233	2.42347	0.0155221	0.055697	Basal forebrain	Basal ganglia and related
-0.388373	0.697869	0.885233	1.86292	0.0627209	0.123419	Amygdala	Basal ganglia and related
-0.726248	0.467952	0.875869	1.04676	0.295422	0.36777	Hippocampus	Basal ganglia and related
-0.117185	0.90675	0.970382	0.117413	0.906552	0.921662	Caudate	Basal ganglia and related
-0.0896822	0.928568	0.976597	1.72858	0.084146	0.144284	Putamen	Basal ganglia and related
1.0146	0.310679	0.875869	1.83587	0.0666279	0.127009	Globus pallidus	Basal ganglia and related
0.456974	0.647845	0.885233	2.15375	0.0314614	0.0846921	Thalamus	Basal ganglia and related
0.895263	0.370983	0.875869	-0.0681728	0.94566	0.94566	Anterior limb of internal capsule	Basal ganglia and related
0.355502	0.722331	0.885233	1.74255	0.0816717	0.144284	Posterior limb of internal capsule	Basal ganglia and related
-0.0347094	0.972322	0.984424	1.59314	0.111396	0.16988	Fornix	Basal ganglia and related
-0.748804	0.45425	0.875869	1.17635	0.23969	0.31785	Corpus callosum	Corpus callosum
-0.602888	0.546796	0.875869	0.815661	0.414858	0.460115	Cerebellum exterior gray matter	Cerebellum
0.148754	0.881794	0.960526	2.23635	0.0255153	0.0778216	Cerebellum white matter	Cerebellum

## Sheet: Figure 3
Figure 3
Fractional Anisotropy
t_cross	p_cross	pfdr_cross	t_long	p_long	pfdr_long	Name	Fiber type
1.45979	0.144847	0.999785	0.23815	0.81181	0.997865	Genu of corpus callosum	Commissural
0.825911	0.409167	0.999785	1.99952	0.0458044	0.997865	Body of corpus callosum	Commissural
2.03194	0.042579	0.999785	1.8484	0.0648218	0.997865	Splenium of corpus callosum	Commissural
0.259128	0.795621	0.999785	0.454444	0.649602	0.997865	External capsule	Association
-0.721985	0.470571	0.999785	-0.44344	0.657537	0.997865	Uncinate fasciculus	Association
-0.415435	0.677964	0.999785	2.01435	0.0442228	0.997865	Superior longitudinal fasciculus	Association
0.00568228	0.995468	0.999785	0.586471	0.557682	0.997865	Inferior longitudinal fasciculus	Association
0.540428	0.589092	0.999785	1.0672	0.286124	0.997865	Superior fronto-occipital fasciculus	Association
0.147317	0.882929	0.999785	1.31062	0.190266	0.997865	Inferior fronto-occipital fasciculus	Association
0.816958	0.414261	0.999785	1.85152	0.0643713	0.997865	Cingulate part of the cingulum	Association
0.354426	0.723138	0.999785	1.84856	0.0647981	0.997865	Hippocampal part of the cingulum	Association
1.22177	0.222251	0.999785	0.850062	0.395481	0.997865	Fornix (column and body)	Association
1.67585	0.0942623	0.999785	1.8995	0.0577678	0.997865	Fornix (cres) Stria terminalis	Association
0.201567	0.84032	0.999785	0.739749	0.459615	0.997865	Anterior limb of internal capsule	Projection
-0.464056	0.642768	0.999785	1.02188	0.307068	0.997865	Posterior limb of internal capsule	Projection
-0.300035	0.764249	0.999785	-0.33172	0.740166	0.997865	Anterior corona radiata	Projection
-0.849069	0.396165	0.999785	-0.00581479	0.995362	0.997865	Superior corona radiata	Projection
-1.08614	0.277831	0.999785	0.608576	0.542935	0.997865	Posterior corona radiata	Projection
1.33216	0.183289	0.999785	0.211232	0.832746	0.997865	Cerebellar peduncle	Cerebellum
Mean Diffusivity
t_cross	p_cross	pfdr_cross	t_long	p_long	pfdr_long	Name	Fiber type
-1.68713	0.0920729	0.999785	-0.452711	0.650849	0.997865	Genu of corpus callosum	Commissural
-1.19754	0.231548	0.999785	-1.30525	0.192089	0.997865	Body of corpus callosum	Commissural
-2.18604	0.0291796	0.999785	-1.36875	0.171367	0.997865	Splenium of corpus callosum	Commissural
-0.11098	0.911668	0.999785	-0.392729	0.694598	0.997865	External capsule	Association
0.0440219	0.964901	0.999785	1.26071	0.207689	0.997865	Uncinate fasciculus	Association
0.24665	0.805259	0.999785	-0.925007	0.355172	0.997865	Superior longitudinal fasciculus	Association
-0.505129	0.613645	0.999785	-0.746824	0.455334	0.997865	Inferior longitudinal fasciculus	Association
-0.362167	0.717348	0.999785	-0.0513032	0.959094	0.997865	Superior fronto-occipital fasciculus	Association
-0.465237	0.641922	0.999785	-1.2833	0.199665	0.997865	Inferior fronto-occipital fasciculus	Association
-1.83514	0.0669553	0.999785	-0.778672	0.436346	0.997865	Cingulate part of the cingulum	Association
-2.14326	0.0324737	0.999785	-1.14556	0.252236	0.997865	Hippocampal part of the cingulum	Association
-1.27208	0.203812	0.999785	0.532643	0.594391	0.997865	Fornix (column and body)	Association
-1.5452	0.122799	0.999785	-0.306019	0.75965	0.997865	Fornix (cres) Stria terminalis	Association
-0.622205	0.534032	0.999785	-0.0403843	0.967794	0.997865	Anterior limb of internal capsule	Projection
-0.741938	0.458401	0.999785	-1.94394	0.0521655	0.997865	Posterior limb of internal capsule	Projection
0.104302	0.916962	0.999785	0.063616	0.949288	0.997865	Anterior corona radiata	Projection
-0.365905	0.714559	0.999785	-0.4981	0.618517	0.997865	Superior corona radiata	Projection
-0.000269103	0.999785	0.999785	-0.90272	0.366879	0.997865	Posterior corona radiata	Projection
-1.33638	0.181907	0.999785	-0.241149	0.809486	0.997865	Cerebellar peduncle	Cerebellum

## Sheet: Figure 4
Figure 4b				Figure 4d
Superior Occipital Gyrus				Superior Longitudinal Fasciculus
Follow-up, years	Tertile of kPCr	Volume loss from time 0, cm3		Follow-up, years	Tertile of kPCr	Decline in FA from time 0, unitless
0	Lowest	0		0	Lowest	0
1	Lowest	-0.0328391		1	Lowest	-0.000849223
2	Lowest	-0.0656783		2	Lowest	-0.00169845
3	Lowest	-0.0985174		3	Lowest	-0.00254767
4	Lowest	-0.131357		4	Lowest	-0.00339689
5	Lowest	-0.164196		5	Lowest	-0.00424612
6	Lowest	-0.197035		6	Lowest	-0.00509534
7	Lowest	-0.229874		7	Lowest	-0.00594456
8	Lowest	-0.262713		8	Lowest	-0.00679378
9	Lowest	-0.295552		9	Lowest	-0.00764301
10	Lowest	-0.328391		10	Lowest	-0.00849223
0	Highest	0		0	Highest	0
1	Highest	-0.0137568		1	Highest	-0.000250731
2	Highest	-0.0275136		2	Highest	-0.000501462
3	Highest	-0.0412703		3	Highest	-0.000752193
4	Highest	-0.0550271		4	Highest	-0.00100292
5	Highest	-0.0687839		5	Highest	-0.00125365
6	Highest	-0.0825407		6	Highest	-0.00150439
7	Highest	-0.0962974		7	Highest	-0.00175512
8	Highest	-0.110054		8	Highest	-0.00200585
9	Highest	-0.123811		9	Highest	-0.00225658
10	Highest	-0.137568		10	Highest	-0.00250731

## Sheet: Supplementary Figure 1
Supplementary Figure 1
t_cross	p_cross	pfdr_cross	t_long	p_long	pfdr_long	Name	Areas
-2.21206	0.0273142	0.374049	-1.82201	0.0687073	0.128894	Ventricle	Ventricle
-2.1529	0.0316991	0.374049	-1.70726	0.0880374	0.148406	Lateral ventricle	Ventricle
-1.47495	0.140716	0.638633	-2.07461	0.0382385	0.0928348	3rd ventricle	Ventricle
-2.01797	0.0440105	0.43277	-2.60011	0.00943569	0.0384629	4th ventricle	Ventricle
0.626223	0.531392	0.843051	1.0413	0.297951	0.370547	Frontal pole	Frontal
-0.711156	0.477247	0.843051	1.483	0.13834	0.199075	Superior frontal gyrus	Frontal
-0.401843	0.687933	0.859356	1.40538	0.160171	0.225002	Middle frontal gyrus	Frontal
0.646938	0.517904	0.843051	1.09798	0.272436	0.349429	Orbital part of inferior frontal gyrus	Frontal
1.5982	0.110492	0.638633	0.725211	0.468466	0.502536	Triangular part of inferior frontal gyrus	Frontal
-0.697179	0.485943	0.843051	2.58774	0.00977871	0.0384629	Opercular part of inferior frontal gyrus	Frontal
2.16466	0.0307823	0.374049	1.75984	0.0786931	0.140694	Medial frontal cortex	Frontal
1.25825	0.208761	0.769805	0.832862	0.40509	0.452366	Anterior orbital gyrus	Frontal
0.997187	0.31905	0.843051	2.93962	0.00334979	0.0384629	Posterior orbital gyrus	Frontal
1.28782	0.198275	0.769805	0.975108	0.329706	0.396993	Lateral orbital gyrus	Frontal
0.351609	0.725247	0.859356	1.85734	0.0635116	0.128894	Medial orbital gyrus	Frontal
0.807565	0.41964	0.843051	0.830608	0.406363	0.452366	Supplementary motor area	Frontal
-1.47825	0.139831	0.638633	2.63804	0.00844779	0.0384629	Subcallosal area	Frontal
1.14646	0.252032	0.843051	2.29439	0.0219424	0.0748701	Insula	Frontal
0.0584528	0.953406	0.978447	2.58798	0.00977221	0.0384629	Operculum	Frontal
0.80029	0.423839	0.843051	2.79883	0.00521186	0.0384629	Precentral gyrus	Frontal
0.734048	0.463188	0.843051	1.67295	0.0946002	0.150849	Frontal white matter	Frontal
0.672404	0.501569	0.843051	2.27904	0.0228417	0.0748701	Postcentral gyrus	Parietal
0.280202	0.779413	0.901674	1.30339	0.192695	0.264395	Superior parietal lobe	Parietal
0.711401	0.477094	0.843051	2.06293	0.0393368	0.0928348	Precuneus	Parietal
-1.10183	0.270949	0.843051	1.70954	0.087612	0.148406	Supramarginal gyrus	Parietal
1.69802	0.0899891	0.638633	1.51005	0.131298	0.193665	Angular gyrus	Parietal
-0.908871	0.36376	0.843051	2.70343	0.00696111	0.0384629	Entorhinal cortex	Parietal
-0.67884	0.497484	0.843051	2.76044	0.00586135	0.0384629	Parahippocampal gyrus	Parietal
1.58961	0.112416	0.638633	0.885817	0.375896	0.43486	Parietal white matter	Parietal
-0.608635	0.542982	0.843051	2.01543	0.0440853	0.0953809	Temporal pole	Temporal
0.403268	0.686886	0.859356	2.00429	0.0452655	0.0953809	Superior temporal gyrus	Temporal
1.6621	0.0969822	0.638633	2.68548	0.00734384	0.0384629	Middle temporal gyrus	Temporal
-0.184139	0.853963	0.933033	2.15625	0.0312653	0.0922325	Inferior temporal gyrus	Temporal
1.51769	0.129585	0.638633	0.888394	0.37451	0.43486	Fusiform gyrus	Temporal
0.355955	0.721991	0.859356	2.08757	0.0370502	0.0928348	Temporal white matter	Temporal
1.43109	0.152893	0.644333	1.09969	0.271692	0.349429	Occipital pole	Occipital
-0.393187	0.694312	0.859356	3.19518	0.00143428	0.0384629	Superior occipital gyrus	Occipital
0.375265	0.707587	0.859356	2.74213	0.00619611	0.0384629	Middle occipital gyrus	Occipital
-0.250368	0.802383	0.910396	2.08982	0.0368467	0.0928348	Inferior occipital gyrus	Occipital
2.82055	0.00494237	0.2916	2.69626	0.00711153	0.0384629	Occipital fusiform gyrus	Occipital
1.06164	0.288798	0.843051	2.64691	0.0082308	0.0384629	Medial occipital	Occipital
2.53002	0.011644	0.343499	-0.615504	0.53834	0.56718	Occipital white matter	Occipital
0.51623	0.605872	0.859356	3.03381	0.00246743	0.0384629	Anterior cingulate gyrus	Cingulate cortex
0.0307606	0.97547	0.978447	2.61435	0.00905298	0.0384629	Middle cingulate gyrus	Cingulate cortex
0.703223	0.482172	0.843051	2.02423	0.0431705	0.0953809	Posterior cingulate gyrus	Cingulate cortex
0.813946	0.415978	0.843051	-0.364288	0.715708	0.740821	Accumbens area	Basal ganglia and related
0.40392	0.686406	0.859356	2.388	0.0170961	0.0630419	Basal forebrain	Basal ganglia and related
-0.347582	0.728268	0.859356	1.82399	0.0684063	0.128894	Amygdala	Basal ganglia and related
-0.679227	0.497239	0.843051	1.03376	0.301462	0.370547	Hippocampus	Basal ganglia and related
-0.0667956	0.946765	0.978447	0.0803316	0.935987	0.93994	Caudate	Basal ganglia and related
-0.0462531	0.963123	0.978447	1.68943	0.0914001	0.149795	Putamen	Basal ganglia and related
1.07851	0.281213	0.843051	1.81414	0.0699083	0.128894	Globus pallidus	Basal ganglia and related
0.548852	0.583298	0.859356	2.11324	0.0347887	0.0928348	Thalamus	Basal ganglia and related
1.01307	0.311409	0.843051	-0.0753616	0.93994	0.93994	Anterior limb of internal capsule	Basal ganglia and related
0.422368	0.672898	0.859356	1.64793	0.0996317	0.154691	Posterior limb of internal capsule	Basal ganglia and related
0.0270271	0.978447	0.978447	1.55354	0.120561	0.182388	Fornix	Basal ganglia and related
-0.720311	0.471596	0.843051	1.19878	0.230852	0.309552	Corpus callosum	Corpus callosum
-0.576323	0.564599	0.854137	0.8115	0.417241	0.455875	Cerebellum exterior gray matter	Cerebellum
0.188429	0.8506	0.933033	2.25138	0.0245449	0.0762184	Cerebellum white matter	Cerebellum

## Sheet: Supplementary Figure 2
Supplementary Figure 2
t_cross	p_cross	pfdr_cross	t_long	p_long	pfdr_long	Name	Areas
-1.88754	0.0595514	0.518948	-2.54863	0.0109399	0.088793	SPARE-BA (brain aging)	Global measures
-0.561967	0.574341	0.856285	-1.5143	0.130215	0.22199	SPARE-AD (Alzheimer's disease)	Global measures
-2.18357	0.0293594	0.454462	-1.68673	0.0919349	0.198214	Ventricle	Ventricle
-2.12306	0.0341354	0.454462	-1.56898	0.116936	0.22199	Lateral ventricle	Ventricle
-1.5301	0.12649	0.691538	-2.12012	0.034215	0.118898	3rd ventricle	Ventricle
-2.01144	0.0447012	0.454462	-2.66058	0.00791213	0.088793	4th ventricle	Ventricle
0.575843	0.564925	0.856285	0.543091	0.587175	0.663291	Frontal pole	Frontal
-0.771564	0.44066	0.856285	0.910769	0.362612	0.464167	Superior frontal gyrus	Frontal
-0.481556	0.630287	0.856285	1.03657	0.30016	0.435947	Middle frontal gyrus	Frontal
0.590935	0.554775	0.856285	0.939018	0.347924	0.461378	Orbital part of inferior frontal gyrus	Frontal
1.57814	0.115033	0.691538	0.3819	0.702608	0.765341	Triangular part of inferior frontal gyrus	Frontal
-0.767834	0.442871	0.856285	2.10994	0.0350846	0.118898	Opercular part of inferior frontal gyrus	Frontal
2.02436	0.0433509	0.454462	1.2848	0.199127	0.296262	Medial frontal cortex	Frontal
1.15841	0.247132	0.837504	0.645605	0.518667	0.608437	Anterior orbital gyrus	Frontal
0.959772	0.337535	0.856285	2.49923	0.0125881	0.088793	Posterior orbital gyrus	Frontal
1.18291	0.237288	0.837504	0.867602	0.385798	0.480279	Lateral orbital gyrus	Frontal
0.221754	0.824577	0.949041	1.68208	0.0928311	0.198214	Medial orbital gyrus	Frontal
0.706979	0.479839	0.856285	0.271346	0.786175	0.799278	Supplementary motor area	Frontal
-1.6113	0.107611	0.691538	2.44764	0.014532	0.088793	Subcallosal area	Frontal
1.03428	0.301399	0.856285	1.81724	0.0694475	0.184187	Insula	Frontal
-0.0556122	0.955668	0.971596	2.2506	0.024604	0.106395	Operculum	Frontal
0.668083	0.504323	0.856285	2.43218	0.0151636	0.088793	Precentral gyrus	Frontal
0.480649	0.630932	0.856285	1.85465	0.0639085	0.177201	Frontal white matter	Frontal
0.568402	0.569963	0.856285	1.91837	0.0553171	0.167773	Postcentral gyrus	Parietal
0.182073	0.855583	0.966492	0.905782	0.365246	0.464167	Superior parietal lobe	Parietal
0.557315	0.577509	0.856285	1.44059	0.14998	0.239306	Precuneus	Parietal
-1.16272	0.24538	0.837504	1.28866	0.197782	0.296262	Supramarginal gyrus	Parietal
1.55353	0.120795	0.691538	0.956829	0.33886	0.459343	Angular gyrus	Parietal
-1.06968	0.285168	0.856285	2.4123	0.0160119	0.088793	Entorhinal cortex	Parietal
-0.866388	0.386605	0.856285	2.36857	0.0180257	0.0916306	Parahippocampal gyrus	Parietal
1.24274	0.214423	0.837504	0.957531	0.338506	0.459343	Parietal white matter	Parietal
-0.706364	0.480221	0.856285	1.51123	0.131011	0.22199	Temporal pole	Temporal
0.326071	0.744478	0.907448	1.42999	0.152999	0.239306	Superior temporal gyrus	Temporal
1.49259	0.13604	0.691538	2.31919	0.0205636	0.0964907	Middle temporal gyrus	Temporal
-0.377096	0.706228	0.897498	1.54546	0.122517	0.22199	Inferior temporal gyrus	Temporal
1.36807	0.171775	0.772567	0.344044	0.730878	0.782167	Fusiform gyrus	Temporal
0.135888	0.891953	0.967195	2.16145	0.0308718	0.117699	Temporal white matter	Temporal
1.35058	0.17731	0.772567	0.716915	0.473576	0.566434	Occipital pole	Occipital
-0.520233	0.603082	0.856285	2.91011	0.0036843	0.088793	Superior occipital gyrus	Occipital
0.307339	0.758686	0.907448	2.22674	0.0261627	0.106395	Middle occipital gyrus	Occipital
-0.479588	0.631685	0.856285	1.73945	0.0822291	0.192922	Inferior occipital gyrus	Occipital
2.74557	0.00621155	0.378904	2.55012	0.0109004	0.088793	Occipital fusiform gyrus	Occipital
0.896749	0.370193	0.856285	2.48213	0.0132054	0.088793	Medial occipital	Occipital
2.34238	0.0194692	0.454462	-0.439117	0.660661	0.732733	Occipital white matter	Occipital
0.418801	0.675503	0.895093	2.83858	0.00461314	0.088793	Anterior cingulate gyrus	Cingulate cortex
-0.0988535	0.921286	0.967195	2.47372	0.0135186	0.088793	Middle cingulate gyrus	Cingulate cortex
0.580008	0.562115	0.856285	1.79162	0.0734643	0.186722	Posterior cingulate gyrus	Cingulate cortex
0.776055	0.438005	0.856285	-0.788533	0.430552	0.525273	Accumbens area	Basal ganglia and related
0.264365	0.791584	0.928589	2.04861	0.040733	0.130774	Basal forebrain	Basal ganglia and related
-0.495142	0.620671	0.856285	1.43512	0.151531	0.239306	Amygdala	Basal ganglia and related
-0.779916	0.435731	0.856285	0.961657	0.336429	0.459343	Hippocampus	Basal ganglia and related
-0.115159	0.908355	0.967195	0.0299746	0.976093	0.976093	Caudate	Basal ganglia and related
-0.0809794	0.935484	0.967195	1.52139	0.128444	0.22199	Putamen	Basal ganglia and related
0.957742	0.338557	0.856285	1.51707	0.12953	0.22199	Globus pallidus	Basal ganglia and related
0.399496	0.689662	0.895093	1.60724	0.108283	0.220174	Thalamus	Basal ganglia and related
0.861447	0.389317	0.856285	-0.32597	0.744508	0.783017	Anterior limb of internal capsule	Basal ganglia and related
0.335943	0.737025	0.907448	1.6749	0.0942327	0.198214	Posterior limb of internal capsule	Basal ganglia and related
-0.0163615	0.986951	0.986951	1.75093	0.0802305	0.192922	Fornix	Basal ganglia and related
-0.840202	0.401111	0.856285	0.598243	0.549799	0.632787	Corpus callosum	Corpus callosum
-0.675715	0.499468	0.856285	0.288747	0.772829	0.799026	Cerebellum exterior gray matter	Cerebellum
0.144474	0.885172	0.967195	1.89948	0.057758	0.167773	Cerebellum white matter	Cerebellum

## Sheet: Supplementary Figure 3
Supplementary Figure 3
t_cross	p_cross	pfdr_cross	t_long	p_long	pfdr_long	Name	Areas
-1.88754	0.0595514	0.518948	-2.54863	0.0109399	0.0417084	SPARE-BA (brain aging)	Global measures
-0.561967	0.574341	0.875869	-1.5143	0.130215	0.189122	SPARE-AD (Alzheimer's disease)	Global measures
-2.24814	0.0249063	0.398723	-1.79409	0.0730547	0.13504	Ventricle	Ventricle
-2.18459	0.0292807	0.398723	-1.67991	0.0932404	0.149675	Lateral ventricle	Ventricle
-1.56738	0.117518	0.679146	-2.0414	0.0414329	0.0941915	3rd ventricle	Ventricle
-2.08613	0.0373613	0.398723	-2.58982	0.0097208	0.0417084	4th ventricle	Ventricle
0.563113	0.573555	0.875869	1.02538	0.305395	0.372582	Frontal pole	Frontal
-0.746316	0.45575	0.875869	1.49577	0.13498	0.190769	Superior frontal gyrus	Frontal
-0.482578	0.62956	0.885233	1.54644	0.122266	0.181908	Middle frontal gyrus	Frontal
0.60561	0.544988	0.875869	1.05132	0.293325	0.367771	Orbital part of inferior frontal gyrus	Frontal
1.5422	0.123518	0.679146	0.722625	0.470053	0.503039	Triangular part of inferior frontal gyrus	Frontal
-0.718701	0.472587	0.875869	2.57037	0.0102802	0.0417084	Opercular part of inferior frontal gyrus	Frontal
2.06612	0.0392186	0.398723	1.71006	0.0875166	0.144284	Medial frontal cortex	Frontal
1.18587	0.236114	0.847231	0.844262	0.398694	0.450377	Anterior orbital gyrus	Frontal
0.923342	0.356177	0.875869	2.94315	0.00331214	0.0416368	Posterior orbital gyrus	Frontal
1.19352	0.233109	0.847231	0.942349	0.346206	0.41409	Lateral orbital gyrus	Frontal
0.230019	0.818151	0.926566	1.92271	0.0547558	0.111337	Medial orbital gyrus	Frontal
0.746824	0.455444	0.875869	0.793289	0.427768	0.465962	Supplementary motor area	Frontal
-1.63591	0.10235	0.679146	2.62123	0.00887342	0.0416368	Subcallosal area	Frontal
1.0616	0.288817	0.875869	2.28694	0.0223748	0.0718348	Insula	Frontal
-0.0264901	0.978875	0.984424	2.62242	0.00884281	0.0416368	Operculum	Frontal
0.698314	0.485234	0.875869	2.92353	0.00352654	0.0416368	Precentral gyrus	Frontal
0.517785	0.604787	0.885233	1.62904	0.103571	0.161995	Frontal white matter	Frontal
0.602778	0.54687	0.875869	2.30145	0.021539	0.0718348	Postcentral gyrus	Parietal
0.227331	0.820239	0.926566	1.34296	0.179542	0.243379	Superior parietal lobe	Parietal
0.618465	0.536489	0.875869	2.01065	0.0445884	0.097139	Precuneus	Parietal
-1.11817	0.263915	0.875869	1.72279	0.0851881	0.144284	Supramarginal gyrus	Parietal
1.58593	0.113249	0.679146	1.48578	0.137604	0.190769	Angular gyrus	Parietal
-0.971627	0.331602	0.875869	2.75091	0.00603354	0.0416368	Entorhinal cortex	Parietal
-0.741207	0.458839	0.875869	2.78995	0.0053561	0.0416368	Parahippocampal gyrus	Parietal
1.28392	0.199634	0.811845	0.867526	0.385829	0.444068	Parietal white matter	Parietal
-0.648956	0.516599	0.875869	2.0388	0.0416913	0.0941915	Temporal pole	Temporal
0.345913	0.729522	0.885233	1.94174	0.0524046	0.11023	Superior temporal gyrus	Temporal
1.50195	0.133602	0.679146	2.68182	0.00742412	0.0416368	Middle temporal gyrus	Temporal
-0.310627	0.756185	0.887063	2.14779	0.0319331	0.0846921	Inferior temporal gyrus	Temporal
1.41322	0.158076	0.741741	0.873905	0.382348	0.444068	Fusiform gyrus	Temporal
0.184142	0.85396	0.947119	2.08775	0.0370335	0.0930477	Temporal white matter	Temporal
1.36349	0.173207	0.754687	1.10641	0.268775	0.348835	Occipital pole	Occipital
-0.410769	0.681379	0.885233	3.17147	0.00155559	0.0416368	Superior occipital gyrus	Occipital
0.331847	0.740113	0.885233	2.69928	0.0070479	0.0416368	Middle occipital gyrus	Occipital
-0.359566	0.71929	0.885233	2.15533	0.0313372	0.0846921	Inferior occipital gyrus	Occipital
2.77385	0.00570093	0.347756	2.73659	0.00630064	0.0416368	Occipital fusiform gyrus	Occipital
0.954023	0.340432	0.875869	2.6342	0.00854346	0.0416368	Medial occipital	Occipital
2.38034	0.0175881	0.398723	-0.602521	0.546943	0.575233	Occipital white matter	Occipital
0.454983	0.649276	0.885233	2.9975	0.00277878	0.0416368	Anterior cingulate gyrus	Cingulate cortex
-0.01953	0.984424	0.984424	2.65139	0.00812288	0.0416368	Middle cingulate gyrus	Cingulate cortex
0.611853	0.540852	0.875869	2.07573	0.0381343	0.0930477	Posterior cingulate gyrus	Cingulate cortex
0.783428	0.433665	0.875869	-0.39785	0.690813	0.71423	Accumbens area	Basal ganglia and related
0.336797	0.736381	0.885233	2.42347	0.0155221	0.055697	Basal forebrain	Basal ganglia and related
-0.388373	0.697869	0.885233	1.86292	0.0627209	0.123419	Amygdala	Basal ganglia and related
-0.726248	0.467952	0.875869	1.04676	0.295422	0.367771	Hippocampus	Basal ganglia and related
-0.117185	0.90675	0.970382	0.117413	0.906552	0.921662	Caudate	Basal ganglia and related
-0.0896822	0.928568	0.976597	1.72858	0.084146	0.144284	Putamen	Basal ganglia and related
1.0146	0.310679	0.875869	1.83587	0.0666279	0.127009	Globus pallidus	Basal ganglia and related
0.456974	0.647845	0.885233	2.15375	0.0314614	0.0846921	Thalamus	Basal ganglia and related
0.895265	0.370981	0.875869	-0.0681922	0.945644	0.945644	Anterior limb of internal capsule	Basal ganglia and related
0.355502	0.722331	0.885233	1.74255	0.0816717	0.144284	Posterior limb of internal capsule	Basal ganglia and related
-0.0347094	0.972322	0.984424	1.59314	0.111396	0.16988	Fornix	Basal ganglia and related
-0.748804	0.45425	0.875869	1.17635	0.23969	0.31785	Corpus callosum	Corpus callosum
-0.602888	0.546796	0.875869	0.815661	0.414858	0.460115	Cerebellum exterior gray matter	Cerebellum
0.148754	0.881794	0.960526	2.23635	0.0255153	0.0778216	Cerebellum white matter	Cerebellum

## Sheet: Supplementary Figure 4
Supplementary Figure 4a								Supplementary Figure 4b
Fractional Anisotropy								Mean Diffusivity
t_cross	p_cross	pfdr_cross	t_long	p_long	pfdr_long	Name		t_cross	p_cross	pfdr_cross	t_long	p_long	pfdr_long	Name
-1.17427	0.24073	0.897084	0.515767	0.606124	0.99356	3rd ventricle		0.0687103	0.945242	0.999796	1.42271	0.155113	0.99356	3rd ventricle
0.185809	0.852655	0.999796	-0.222355	0.82408	0.99356	4th ventricle		-0.431639	0.666151	0.999796	0.286614	0.774463	0.99356	4th ventricle
1.1095	0.267636	0.907406	1.11877	0.263488	0.99356	Lateral ventricle		-0.276023	0.782621	0.999796	-0.482802	0.629335	0.99356	Lateral ventricle
0.990014	0.322547	0.936779	0.673485	0.500784	0.99356	Frontal pole		-0.836878	0.402978	0.983083	-1.19614	0.231908	0.99356	Frontal pole
-1.21305	0.225566	0.897084	-0.519044	0.603837	0.99356	Medial frontal cortex		-0.0458906	0.963412	0.999796	-0.131608	0.89532	0.99356	Medial frontal cortex
1.26309	0.207024	0.897084	-1.06819	0.285676	0.99356	Middle frontal gyrus		-1.0917	0.275383	0.907406	-0.269742	0.787411	0.99356	Middle frontal gyrus
1.42312	0.155195	0.897084	0.270091	0.787142	0.99356	Superior frontal gyrus		-0.522497	0.601508	0.999796	-1.51258	0.130682	0.99356	Superior frontal gyrus
-0.0508536	0.959458	0.999796	0.508341	0.611319	0.99356	Orbital part of inferior frontal gyrus		0.0648319	0.948328	0.999796	-0.0972603	0.922538	0.998234	Orbital part of inferior frontal gyrus
0.530087	0.596238	0.999796	0.264046	0.791795	0.99356	Triangular part of inferior frontal gyrus		-1.28689	0.198606	0.897084	0.15139	0.879697	0.99356	Triangular part of inferior frontal gyrus
0.770106	0.441525	0.999796	-0.350936	0.725705	0.99356	Opercular part of inferior frontal gyrus		-1.19335	0.23318	0.897084	0.0526886	0.95799	0.998234	Opercular part of inferior frontal gyrus
0.350461	0.72611	0.999796	-1.25666	0.209152	0.99356	Anterior orbital gyrus		-0.803357	0.422071	0.988394	-1.54408	0.122866	0.99356	Anterior orbital gyrus
-0.00879081	0.992989	0.999796	-1.07454	0.282821	0.99356	Posterior orbital gyrus		-0.0235529	0.981217	0.999796	0.67029	0.502818	0.99356	Posterior orbital gyrus
0.693053	0.488532	0.999796	-0.51957	0.60347	0.99356	Lateral orbital gyrus		-0.463173	0.6434	0.999796	-0.872057	0.383373	0.99356	Lateral orbital gyrus
-1.27986	0.201066	0.897084	-0.77825	0.436594	0.99356	Medial orbital gyrus		-0.981735	0.326607	0.936779	-0.0706762	0.943669	0.998234	Medial orbital gyrus
-0.0409101	0.96738	0.999796	-0.385997	0.699575	0.99356	Supplementary motor area		0.0847729	0.932469	0.999796	-0.659549	0.509685	0.99356	Supplementary motor area
0.622466	0.53386	0.999796	-0.201543	0.840313	0.99356	Precentral gyrus		-1.13233	0.257924	0.897084	0.314423	0.753261	0.99356	Precentral gyrus
0.203797	0.838578	0.999796	0.379293	0.704545	0.99356	Postcentral gyrus		-0.732987	0.463839	0.999796	0.320419	0.748713	0.99356	Postcentral gyrus
0.504402	0.614155	0.999796	-0.164938	0.869024	0.99356	Superior parietal lobe		-0.435661	0.663232	0.999796	0.420233	0.6744	0.99356	Superior parietal lobe
-0.560202	0.575541	0.999796	0.17491	0.861184	0.99356	Precuneus		0.268307	0.788551	0.999796	-0.326639	0.744005	0.99356	Precuneus
-0.373457	0.708934	0.999796	-1.01872	0.308568	0.99356	Supramarginal gyrus		0.736781	0.46153	0.999796	0.618774	0.536197	0.99356	Supramarginal gyrus
-0.0958845	0.923643	0.999796	-0.689484	0.490668	0.99356	Angular gyrus		0.688632	0.491308	0.999796	1.1189	0.263435	0.99356	Angular gyrus
1.10106	0.27129	0.907406	0.497544	0.618908	0.99356	Temporal pole		-0.56745	0.57061	0.999796	0.181094	0.856328	0.99356	Temporal pole
0.562494	0.573979	0.999796	-1.17554	0.240038	0.99356	Transverse temporal gyrus		0.422014	0.673158	0.999796	-1.47443	0.140659	0.99356	Transverse temporal gyrus
-0.260208	0.794788	0.999796	-0.173534	0.862264	0.99356	Middle temporal gyrus		0.399713	0.689503	0.999796	0.551909	0.581126	0.99356	Middle temporal gyrus
-0.389831	0.696793	0.999796	0.335681	0.737177	0.99356	Superior temporal gyrus		0.574224	0.566021	0.999796	0.0812434	0.935264	0.998234	Superior temporal gyrus
-0.1785	0.858387	0.999796	-1.10045	0.271385	0.99356	Inferior temporal gyrus		-0.117873	0.906206	0.999796	0.317562	0.75088	0.99356	Inferior temporal gyrus
-0.302857	0.762099	0.999796	-0.72452	0.468904	0.99356	Planum polare		0.803862	0.421779	0.988394	-0.22583	0.821377	0.99356	Planum polare
-0.703614	0.481933	0.999796	0.104752	0.916592	0.998234	Planum temporale		0.599084	0.549332	0.999796	-1.48293	0.138389	0.99356	Planum temporale
0.200228	0.841367	0.999796	-0.296559	0.76686	0.99356	Entorhinal cortex		-0.0331972	0.973528	0.999796	-1.16046	0.246122	0.99356	Entorhinal cortex
0.243299	0.807853	0.999796	0.321798	0.747669	0.99356	Parahippocampal gyrus		0.0601496	0.952056	0.999796	0.0026761	0.997865	0.998234	Parahippocampal gyrus
0.846866	0.397391	0.983083	-0.0273785	0.978163	0.998234	Frontal operculum		-0.117	0.906898	0.999796	-0.381699	0.70276	0.99356	Frontal operculum
-0.434052	0.664399	0.999796	-0.523193	0.600948	0.99356	Central operculum		0.581455	0.561141	0.999796	0.324305	0.74577	0.99356	Central operculum
-1.03821	0.299572	0.931442	-1.12881	0.259232	0.99356	Parietal operculum		0.647791	0.517356	0.999796	1.41772	0.156563	0.99356	Parietal operculum
0.437587	0.661835	0.999796	0.532453	0.594522	0.99356	Anterior insula		-0.518125	0.604553	0.999796	-0.344067	0.730863	0.99356	Anterior insula
0.178315	0.858533	0.999796	0.0263764	0.978962	0.998234	Posterior insula		-0.716795	0.473766	0.999796	0.208353	0.834993	0.99356	Posterior insula
-1.14518	0.252569	0.897084	0.674048	0.500427	0.99356	Accumbens area		0.00490418	0.996089	0.999796	-0.0254374	0.979711	0.998234	Accumbens area
-1.71167	0.0874489	0.799742	0.902134	0.367189	0.99356	Basal forebrain		0.37405	0.708493	0.999796	-0.561697	0.57444	0.99356	Basal forebrain
-0.558755	0.576527	0.999796	-0.488189	0.625516	0.99356	Amygdala		-0.725801	0.46823	0.999796	-1.43074	0.152799	0.99356	Amygdala
-1.46945	0.142209	0.897084	1.36777	0.171671	0.99356	Hippocampus		-0.626384	0.531289	0.999796	-0.654824	0.512723	0.99356	Hippocampus
0.0224396	0.982104	0.999796	-0.198442	0.842737	0.99356	Caudate		-0.272506	0.785322	0.999796	-0.28586	0.775041	0.99356	Caudate
-0.995274	0.319985	0.936779	0.385332	0.700068	0.99356	Putamen		0.492892	0.62226	0.999796	-0.500786	0.616625	0.99356	Putamen
-0.712986	0.476118	0.999796	1.07507	0.282587	0.99356	Globus pallidus		0.90706	0.364721	0.983083	-0.821904	0.411315	0.99356	Globus pallidus
0.222049	0.824348	0.999796	0.372642	0.709489	0.99356	Thalamus		-1.06376	0.287842	0.926102	-0.0100965	0.991946	0.998234	Thalamus
-0.65946	0.509842	0.999796	0.0225273	0.982032	0.998234	Occipital pole		2.49299	0.0129224	0.750201	0.925519	0.354904	0.99356	Occipital pole
0.263391	0.792336	0.999796	-1.38658	0.165858	0.99356	Middle occipital gyrus		0.620349	0.535252	0.999796	1.351	0.176982	0.99356	Middle occipital gyrus
0.866551	0.386517	0.983083	0.295583	0.767606	0.99356	Superior occipital gyrus		0.484484	0.628211	0.999796	0.515078	0.606604	0.99356	Superior occipital gyrus
-0.689643	0.490672	0.999796	0.0206775	0.983507	0.998234	Inferior occipital gyrus		1.12876	0.259427	0.897084	0.686246	0.492707	0.99356	Inferior occipital gyrus
0.411411	0.680911	0.999796	1.45311	0.146486	0.99356	Cuneus		0.049249	0.960736	0.999796	-1.07548	0.2824	0.99356	Cuneus
0.263046	0.792601	0.999796	1.44331	0.149226	0.99356	Calcarine cortex		0.777858	0.436944	0.999796	-1.15098	0.249997	0.99356	Calcarine cortex
0.255762	0.798218	0.999796	1.45887	0.144895	0.99356	Lingual gyrus		-0.500999	0.616547	0.999796	-1.55561	0.120096	0.99356	Lingual gyrus
0.0950558	0.924301	0.999796	0.529138	0.596819	0.99356	Occipital fusiform gyrus		0.0121813	0.990285	0.999796	-0.0128062	0.989785	0.998234	Occipital fusiform gyrus
-1.83251	0.0673459	0.799742	0.209805	0.83386	0.99356	Subcallosal area		0.0498497	0.960258	0.999796	0.432604	0.66539	0.99356	Subcallosal area
-0.875605	0.381578	0.983083	-0.474844	0.634995	0.99356	Anterior cingulate gyrus		0.331849	0.740114	0.999796	-0.577598	0.563657	0.99356	Anterior cingulate gyrus
0.0868399	0.930826	0.999796	-0.137255	0.890855	0.99356	Middle cingulate gyrus		0.164885	0.869087	0.999796	-0.494513	0.621045	0.99356	Middle cingulate gyrus
0.31824	0.750409	0.999796	-0.161906	0.87141	0.99356	Posterior cingulate gyrus		-0.55075	0.582	0.999796	-0.853734	0.393443	0.99356	Posterior cingulate gyrus
0.87161	0.383753	0.983083	-0.0740809	0.94096	0.998234	Cerebellum exterior		-0.0252832	0.979837	0.999796	0.154398	0.877325	0.99356	Cerebellum exterior
0.707879	0.479282	0.999796	-0.0964533	0.923179	0.998234	Cerebellum vermis		-0.276059	0.782593	0.999796	-0.380126	0.703927	0.99356	Cerebellum vermis
-0.719919	0.471842	0.999796	0.249152	0.803291	0.99356	Cerebellum white matter		-0.848414	0.396529	0.983083	-0.2275	0.820078	0.99356	Cerebellum white matter

## Sheet: Supplementary Figure 5
Fractional Anisotropy
Supplementary Figure 5
Fractional Anisotropy
t_cross	p_cross	pfdr_cross	t_long	p_long	pfdr_long	Name	Fiber type
1.36915	0.171445	0.725931	0.444878	0.656503	0.907168	Genu of corpus callosum	Commissural
0.748829	0.454242	0.972502	2.31572	0.0207731	0.701038	Body of corpus callosum	Commissural
1.83084	0.0676017	0.725931	1.63931	0.101461	0.701038	Splenium of corpus callosum	Commissural
0.293251	0.769428	0.972502	0.712967	0.476031	0.907168	External capsule	Association
-0.70503	0.481054	0.972502	0.159626	0.873207	0.9692	Uncinate fasciculus	Association
-0.358337	0.720212	0.972502	2.17481	0.0298753	0.701038	Superior longitudinal fasciculus	Association
-0.0170278	0.98642	0.98642	0.46316	0.643349	0.907168	Inferior longitudinal fasciculus	Association
0.365044	0.715202	0.972502	1.0069	0.314223	0.907168	Superior fronto-occipital fasciculus	Association
0.138884	0.889587	0.972502	1.49833	0.134358	0.771108	Inferior fronto-occipital fasciculus	Association
0.689692	0.490644	0.972502	1.98905	0.046967	0.701038	Cingulate part of the cingulum	Association
0.252292	0.800898	0.972502	1.87739	0.0607537	0.701038	Hippocampal part of the cingulum	Association
1.14297	0.25349	0.725931	1.02375	0.306199	0.907168	Fornix (column and body)	Association
1.5227	0.128341	0.725931	1.69671	0.0900587	0.701038	Fornix (cres) Stria terminalis	Association
0.149622	0.881111	0.972502	1.09808	0.272429	0.907168	Anterior limb of internal capsule	Projection
-0.445545	0.65608	0.972502	1.11608	0.264655	0.907168	Posterior limb of internal capsule	Projection
-0.336957	0.736262	0.972502	-0.305481	0.760063	0.910877	Anterior corona radiata	Projection
-0.865495	0.3871	0.865282	0.126413	0.89943	0.9692	Superior corona radiata	Projection
-1.18713	0.235629	0.725931	0.427258	0.669283	0.908312	Posterior corona radiata	Projection
1.40593	0.160243	0.725931	0.719208	0.472179	0.907168	Cerebellar peduncle	Cerebellum
Mean Diffusivity
t_cross	p_cross	pfdr_cross	t_long	p_long	pfdr_long	Name	Fiber type
-1.5451	0.122829	0.725931	-0.49823	0.61843	0.907168	Genu of corpus callosum	Commissural
-1.1126	0.266309	0.725931	-1.46936	0.142046	0.771108	Body of corpus callosum	Commissural
-1.9854	0.0475381	0.725931	-1.19867	0.230938	0.888956	Splenium of corpus callosum	Commissural
-0.134453	0.893088	0.972502	-0.575154	0.565315	0.907168	External capsule	Association
0.131117	0.895725	0.972502	0.944033	0.345379	0.907168	Uncinate fasciculus	Association
0.248334	0.803957	0.972502	-1.191	0.233936	0.888956	Superior longitudinal fasciculus	Association
-0.456728	0.648025	0.972502	-0.501012	0.616472	0.907168	Inferior longitudinal fasciculus	Association
-0.163478	0.870195	0.972502	0.133489	0.893833	0.9692	Superior fronto-occipital fasciculus	Association
-0.460183	0.645545	0.972502	-1.37018	0.170935	0.811941	Inferior fronto-occipital fasciculus	Association
-1.73978	0.0823901	0.725931	-0.926476	0.35442	0.907168	Cingulate part of the cingulum	Association
-1.98552	0.0475238	0.725931	-0.914463	0.360693	0.907168	Hippocampal part of the cingulum	Association
-1.16796	0.243269	0.725931	0.320208	0.748877	0.910877	Fornix (column and body)	Association
-1.47588	0.140479	0.725931	-0.327883	0.743068	0.910877	Fornix (cres) Stria terminalis	Association
-0.571681	0.567744	0.972502	-0.303873	0.761287	0.910877	Anterior limb of internal capsule	Projection
-0.630564	0.528556	0.972502	-1.95874	0.0504187	0.701038	Posterior limb of internal capsule	Projection
0.253155	0.800232	0.972502	0.251654	0.801359	0.935676	Anterior corona radiata	Projection
-0.247033	0.804964	0.972502	-0.44563	0.655961	0.907168	Superior corona radiata	Projection
0.421737	0.673363	0.972502	-0.616151	0.537934	0.907168	Posterior corona radiata	Projection
-1.28557	0.199072	0.725931	-0.524235	0.60023	0.907168	Cerebellar peduncle	Cerebellum

## Sheet: Supplementary Figure 6
Supplementary Figure 6
Fractional Anisotropy
t_cross	p_cross	pfdr_cross	t_long	p_long	pfdr_long	Name	Fiber type
2.02804	0.0431622	0.234309	0.122731	0.902346	0.957104	Genu of corpus callosum	Commissural
0.761668	0.446669	0.771519	1.81893	0.0692326	0.34273	Body of corpus callosum	Commissural
2.17424	0.0302242	0.229704	2.16821	0.0303884	0.34273	Splenium of corpus callosum	Commissural
-0.216533	0.828674	0.920623	0.0538026	0.957104	0.957104	External capsule	Association
-1.25722	0.209346	0.550147	-0.629293	0.529306	0.722216	Uncinate fasciculus	Association
-1.23589	0.217163	0.550147	1.45481	0.146048	0.38638	Superior longitudinal fasciculus	Association
-0.393438	0.694188	0.841187	0.624938	0.532159	0.722216	Inferior longitudinal fasciculus	Association
-0.389509	0.697089	0.841187	1.03695	0.30002	0.495685	Superior fronto-occipital fasciculus	Association
-0.430363	0.667144	0.841187	1.1213	0.262438	0.474888	Inferior fronto-occipital fasciculus	Association
0.191858	0.847942	0.920623	1.70143	0.0891856	0.34273	Cingulate part of the cingulum	Association
0.643612	0.520165	0.798034	1.27462	0.20275	0.474888	Hippocampal part of the cingulum	Association
2.50944	0.0124531	0.157739	-0.716904	0.473607	0.715669	Fornix (column and body)	Association
1.02558	0.305655	0.595933	1.58379	0.113569	0.34273	Fornix (cres) Stria terminalis	Association
-0.377147	0.706248	0.841187	0.396711	0.691668	0.876113	Anterior limb of internal capsule	Projection
-1.66278	0.0970741	0.370972	1.69146	0.0910706	0.34273	Posterior limb of internal capsule	Projection
-1.04637	0.29597	0.595933	-0.179625	0.857485	0.957104	Anterior corona radiata	Projection
-1.39341	0.164204	0.51998	-0.279373	0.780018	0.936578	Superior corona radiata	Projection
-1.66004	0.0976241	0.370972	0.550928	0.581811	0.762372	Posterior corona radiata	Projection
1.11098	0.267189	0.595933	0.6911	0.489669	0.715669	Cerebellar peduncle	Cerebellum
Mean Diffusivity
t_cross	p_cross	pfdr_cross	t_long	p_long	pfdr_long	Name	Fiber type
-2.25836	0.0244157	0.229704	-0.080293	0.936021	0.957104	Genu of corpus callosum	Commissural
-1.00876	0.313649	0.595933	-1.43183	0.152518	0.38638	Body of corpus callosum	Commissural
-2.56612	0.0106174	0.157739	-2.00176	0.0455913	0.34273	Splenium of corpus callosum	Commissural
0.636134	0.525022	0.798034	-1.13867	0.255124	0.474888	External capsule	Association
0.0251331	0.97996	0.97996	1.03804	0.299512	0.495685	Uncinate fasciculus	Association
1.25075	0.211696	0.550147	-2.04939	0.0406943	0.34273	Superior longitudinal fasciculus	Association
0.370923	0.710875	0.841187	-1.61165	0.107365	0.34273	Inferior longitudinal fasciculus	Association
0.393098	0.694439	0.841187	-1.23437	0.217369	0.474888	Superior fronto-occipital fasciculus	Association
0.676525	0.499065	0.798034	-1.69101	0.091157	0.34273	Inferior fronto-occipital fasciculus	Association
-1.15225	0.249847	0.593386	-1.58545	0.113193	0.34273	Cingulate part of the cingulum	Association
-2.05802	0.0401806	0.234309	-1.89916	0.0578424	0.34273	Hippocampal part of the cingulum	Association
-2.71474	0.0068954	0.157739	1.56782	0.11725	0.34273	Fornix (column and body)	Association
-1.75566	0.079847	0.370972	-0.753388	0.451401	0.714718	Fornix (cres) Stria terminalis	Association
0.153479	0.878091	0.922976	0.214494	0.830207	0.955996	Anterior limb of internal capsule	Projection
0.127394	0.898687	0.922976	-2.69485	0.00716468	0.272258	Posterior limb of internal capsule	Projection
0.778117	0.436921	0.771519	-0.116034	0.90765	0.957104	Anterior corona radiata	Projection
0.344675	0.730505	0.841187	-1.20867	0.227087	0.474888	Superior corona radiata	Projection
0.532715	0.594502	0.841187	-1.1246	0.261042	0.474888	Posterior corona radiata	Projection
-1.45572	0.146187	0.505009	-0.268077	0.788697	0.936578	Cerebellar peduncle	Cerebellum
